# Supplementary material for: Noradrenergic consolidation of social recognition memory is mediated by β-arrestin–biased signaling in the mouse prefrontal cortex
Source: Commun Biol. 2022 Oct 17;5:1097. doi: 10.1038/s42003-022-04051-y (PMC9576713; doi:10.1038/s42003-022-04051-y)
Supplement: Supplementary file 4 — Supplementary Data 1 [file 42003_2022_4051_MOESM4_ESM.xlsx]

## Sheet: Sheet1
Data	Response variable	Groups	Sample size	Hypothesis test	Test value	P value
Fig. 1d left	Exploration time (s)	EYFP vs. eNpHR3.0	EYFP: n = 12, eNPHR3.0: n = 12.	Two-way RM ANOVA	F (1,22) =1.628	p = 0.215
Fig. 1d right	Discrimination index			Mann-Whitney U test	Z = 70.000	p = 0.931
Fig. 1f left	Exploration time (s)	EYFP vs. eNpHR3.0	EYFP: n = 12, eNPHR3.0: n = 12.	Two-way RM ANOVA	F (1,22) = 9.398	p = 0.006
Fig. 1f right	Discrimination index			Two-tailed Student's t-test	t (22) = 3.807	p < 0.001
Fig. 1j left	Exploration time (s)	mCherry vs. ChR2	mCherry: n = 14, ChR2: n = 12	Two-way RM ANOVA	F (1,24) = 1.860	p = 0.185
Fig. 1j right	Discrimination index			Two-tailed Student's t-test	t (24) = -1.664	p = 0.113
Fig. 1l left	Exploration time (s)	mCherry vs. ChR2	mCherry: n = 14, ChR2: n = 12	Two-way RM ANOVA	F (1,24) = 11.904	p = 0.002
Fig. 1l right	Discrimination index			Two-tailed Student's t-test	t (24) = -3.983	p < 0.001
Fig. 1n	ERK phosphorylation	EYFP vs. eNpHR3.0	n = 7 for each group	Two-way ANOVA	F (1,24) = 6.863	p = 0.015
Fig. 1o	ERK phosphorylation	mCherry vs. ChR2	n = 5 for each group	Two-way ANOVA	F (1,16) = 2.807	p = 0.113
Fig. 2c	Pixel number ( X103 )/DAPI+	WT vs. Adrb1fl/fl	n = 4 mice	Two-tailed Student's t-test	t (6) = 31.54	p < 0.001
Fig. 2f	Pixel number ( X103 )/DAPI+	WT vs. Adrb2fl/fl	n = 4 mice	Two-tailed Student's t-test	t (6) = 3.543	p = 0.012
Fig. 2i left	Exploration time (s)	WT vs. Adrb1fl/+ vs. Adrb1fl/fl	WT: n = 13, Adrb1fl/+: n = 10, Adrb1fl/fl: n = 11	Two-way RM ANOVA	F (2,31) = 4.085	p = 0.027
Fig. 2i right	Discrimination index			One-way ANOVA	F (2,31) = 5.364	p = 0.010
Fig. 2j left	Exploration time (s)	WT vs. Adrb2fl/+ vs. Adrb2fl/fl	WT: n = 15, Adrb2fl/+: n = 12, Adrb2fl/fl: n = 11	Two-way RM ANOVA	F (2,35) = 4.433	p = 0.019
Fig. 2j right	Discrimination index			One-way ANOVA	F (2,35) = 4.139	p = 0.024
Fig. 3c left	Exploration time (s)	Vehicle vs. Propranolol	Vehicle: n = 15, Propranolol: n = 13	Two-way RM ANOVA	F (1,26) = 6.906	p = 0.014
Fig. 3c right	Discrimination index			Two-tailed Student's t-test	t (26) = 3.507	p = 0.002
Fig. 3d left	Exploration time (s)	Vehicle vs. Carvedilol	Vehicle: n = 12, Carvedilol: n = 14	Two-way RM ANOVA	F (1,24) = 2.707	p = 0.113
Fig. 3d right	Discrimination index			Two-tailed Student's t-test	t (24) = -1.477	p = 0.153
Fig. 3f	Arrb2 mRNA Relative level	WT vs. Arrb2fl/fl	n = 7 for each group	Two-tailed Student's t-test	t (12) = 4.515	p < 0.001
Fig. 3g	ERK phosphorylation	WT vs. Arrb2fl/fl	n = 5 for each group	Two-way ANOVA	F = 11.556	p = 0.004
Fig. 3h left	Exploration time (s)	WT vs. Arrb2fl/fl	WT: n = 12, Arrb2fl/fl: n = 15	Two-way RM ANOVA	F (1,25) = 7.094	p = 0.013
Fig. 3h right	Discrimination index			Two-tailed Student's t-test	t (25) = 2.557	p = 0.017
Fig. 4c left	Exploration time (s)	mCherry/EGFP vs. ChR2/EGFP vs. ChR2/Cre vs. mCherry/Cre	mCherry/EGFP, n =12; ChR2/EGFP, n = 11; ChR2/Cre, n = 13; mCherry/Cre, n = 12	Two-way RM ANOVA	F (3,44) = 7.961	p < 0.001
Fig. 4c right	Discrimination index			One-way ANOVA	F (3,44) = 4.139	p < 0.001
Fig. 4d left	Exploration time (s)	Cherry/EGFP vs. ChR2/EGFP vs. ChR2/Cre vs. mCherry/Cre	mCherry/EGFP, n =12; ChR2/EGFP, n = 11; ChR2/Cre, n = 13; mCherry/Cre, n = 12	Two-way RM ANOVA	F (3,44) = 5.895	p = 0.002
Fig. 4d right	Discrimination index			One-way ANOVA	F (3,44) = 8.928	p< 0.001
Fig. 4e left	Exploration time (s)	mCherry/EGFP vs. ChR2/EGFP vs. ChR2/Cre vs. mCherry/Cre	mCherry/EGFP, n = 12; ChR2/EGFP, n = 13; ChR2/Cre, n = 13; mCherry/Cre, n = 12.	Two-way RM ANOVA	F (3,46) = 7.304	p < 0.001
Fig. 4e right	Discrimination index			One-way ANOVA	F (3,46) = 7.469	p< 0.001
Fig. 4f left	Exploration time (s)	mCherry/EGFP vs. ChR2/EGFP vs. ChR2/Cre vs. mCherry/Cre	mCherry/EGFP, n = 12; ChR2/EGFP, n = 13; ChR2/Cre, n = 13; mCherry/Cre, n = 12.	Two-way RM ANOVA	F (3,46) = 10.826	p < 0.001
Fig. 4f right	Discrimination index			One-way ANOVA	F (3,46) = 9.586	p< 0.001
Fig. 4h left	Exploration time (s)	WT vs. Arrb2fl/fl	WT: n = 11, Arrb2fl/fl: n = 15	Two-way RM ANOVA	F (1,24) = 4.7	p = 0.04
Fig. 4h right	Discrimination index			Two-tailed Student's t-test	t (24) = 2.196	p = 0.038
Fig. 5a	ERK phosphorylation	CNO vs. time	n = 7 for each group	One-way ANOVA	F (5,36) = 5.261	p < 0.001
Fig. 5b	ERK phosphorylation	rM3Darr vs rM3Darr/Arrb2-shRNA	n = 6 for each group	Two-way ANOVA	F (1,20) = 8.207	p = 0.010
Fig. 5e left	Exploration time (s)	Saline vs. CNO	Saline, n = 13; CNO, n = 15	Two-way RM ANOVA	F (1,26) = 2.29	p = 0.142
Fig. 5e right	Discrimination index			Two-tailed Student's t-test	t (26) = -1.121	p = 0.273
Fig. 5f left	Exploration time (s)	Saline vs. CNO	Saline, n = 13; CNO, n = 15	Two-way RM ANOVA	F (1,26) = 7.024	p = 0.014
Fig. 5f right	Discrimination index			Two-tailed Student's t-test	t (26) = -2.579	p = 0.016
Fig. 5h left	Exploration time (s)	EYFP/mCherry vs. EYFP/rM3Darr vs. eNpHR3.0/rM3Darr vs. eNpHR3.0/mCherry	EYFP/mCherry, n = 13; EYFP/rM3Darr, n = 12; eNpHR3.0/rM3Darr, n = 14; eNpHR3.0/mCherry, n = 13	Two-way RM ANOVA	F (3,48) = 7.135	p < 0.001
Fig. 5h right	Discrimination index			One-way ANOVA	F (3,48) = 8.697	p < 0.001
Fig. 5j left	Exploration time (s)	Saline vs. CNO	Saline, n = 12; CNO, n = 15	Two-way RM ANOVA	F (1,25) = 9.238	p = 0.005
Fig. 5j right	Discrimination index			Two-tailed Student's t-test	t (25) = -3.638	p = 0.001
Fig. 6b left	Exploration time (s)	Young adult vs. Aged	Young adult, n = 12; Aged, n = 11	Two-way RM ANOVA	F (1,21) = 9.816	p = 0.005
Fig. 6b right	Discrimination index			Mann-Whitney U Test	Z = 33.000	p = 0.045
Fig. 6d left	Exploration time (s)	Saline vs. CNO	Saline, n = 11; CNO, n = 12	Two-way RM ANOVA	F (1,21) = 4.979	p = 0.037
Fig. 6d right	Discrimination index			Two-tailed Student's t-test	t (21) = -2.95	p = 0.008
Supplementary Fig. 1b	AUC	eNpHR3.0	n = 4	two-tailed Student’s t-test	t (6) = 7.180	p < 0.001
Supplementary Fig. 1d	AUC	ChrimosonR	n = 4	Kruskal-Wallis one-way ANOVA on Ranks	H (2) = 9.846	p = 0.007
Supplementary Fig. 1e left	Exploration time (s)	EYFP vs. eNpHR3.0	EYFP: n = 12, eNPHR3.0: n = 12.	Two-way RM ANOVA	F (1,22) =1.225	p = 0.280
Supplementary Fig. 1e right	Discrimination index			Two-tailed Student's t-test	t (22) = -0.697	p = 0.493
Supplementary Fig. 1f left	Exploration time (s)	mCherry vs. ChR2	mCherry: n = 14, ChR2: n = 12	Two-way RM ANOVA	F (1,24) = 0.396	p = 0.535
Supplementary Fig. 1f right	Discrimination index			Two-tailed Student's t-test	t (24) = -0.185	p = 0.855
Supplementary Fig. 2b	ERK phosphorylation	Empty vs. Novel vs.Familiar	n = 6	one-way ANOVA	F (2, 15) =11.26	p = 0.001
Supplementary Fig. 3a left	Exploration time (s)	WT vs. Adrb1fl/+ vs. Adrb1fl/fl	WT: n = 13, Adrb1fl/+: n = 10, Adrb1fl/fl: n = 11	Two-way RM ANOVA	F (2,31) =0.384	p = 0.682
Supplementary Fig. 3a right	Discrimination index			Kruskal-Wallis one-way ANOVA on Ranks	H (2) =1.381	p = 0.5
Supplementary Fig. 3b left	Exploration time (s)	WT vs. Adrb2fl/+ vs. Adrb2fl/fl	WT: n = 15, Adrb2fl/+: n = 12, Adrb2fl/fl: n = 11	Two-way RM ANOVA	F (2,35) = 2.757	p = 0.077
Supplementary Fig. 3b right	Discrimination index			one-way ANOVA	F (2, 35) = 1.330	p = 0.277
Supplementary Fig. 3c	Total distance (m)	WT vs. Adrb1fl/fl	WT: n = 12, Adrb1fl/fl: n = 11	two-tailed Student’s t-test	t (21) = 1.989	p = 0.060
Supplementary Fig. 3d	Central distance/Total distance percentage			Two-tailed Student's t-test	t (21) = 2.684	p = 0.014
Supplementary Fig. 3e	Time in central area (s)			Two-tailed Student's t-test	t (21) = 2.156	p = 0.043
Supplementary Fig. 3f	Entries			Two-tailed Student's t-test	t (21) = 2.584	p = 0.017
Supplementary Fig. 3g	Time in open arm (s)	WT vs. Adrb1fl/fl		Two-tailed Student's t-test	t (21) = -1.385	p = 0.181
Supplementary Fig. 3h	Time in light box (s)	WT vs. Adrb1fl/fl		Mann-Whitney U test	U = 20.000	p = 0.005
Supplementary Fig. 3i	Total distance (m)	WT vs. Adrb2fl/fl	WT: n = 14, Adrb2fl/fl: n = 11	Mann-Whitney U test	U = 45.000	p = 0.085
Supplementary Fig. 3j	Central distance/Total distance percentage			Mann-Whitney U test	U = 58.000	p = 0.311
Supplementary Fig. 3k	Time in central area (s)			Two-tailed Student's t-test	t (23) = 2.085	p = 0.048
Supplementary Fig. 3l	Entries			Two-tailed Student's t-test	t (23) = 0.302	p = 0.766
Supplementary Fig. 3m	Time in open arm (s)	WT vs. Adrb2fl/fl		Mann-Whitney U test	U = 68.000	p = 0.642
Supplementary Fig. 3n	Time in light box (s)	WT vs. Adrb2fl/fl		Mann-Whitney U test	U = 67.000	p = 0.603
Supplementary Fig. 4b left	Exploration time (s)	Vehicle vs. Propranolol	Vehicle: n = 15, Propranolol: n = 13	Two-way RM ANOVA	F (1,26) = 0.234	p = 0.632
Supplementary Fig. 4b right	Discrimination index			Two-tailed Student's t-test	t (26) = -0.073	p = 0.942
Supplementary Fig. 4c left	Exploration time (s)	Vehicle vs. Propranolol	Vehicle: n = 15, Propranolol: n = 13	Two-way RM ANOVA	F (1,26) = 0.0484	p = 0.828
Supplementary Fig. 4c right	Discrimination index			Mann-Whitney U test	Z = 80.000	p = 0.434
Supplementary Fig. 4d left	Exploration time (s)	Vehicle vs. Carvedilol	Vehicle: n = 12, Carvedilol: n = 14	Two-way RM ANOVA	F (1, 24) = 0.014	p = 0.907
Supplementary Fig. 4d right	Discrimination index			Two-tailed Student's t-test	t (24) = 0.408	p = 0.687
Supplementary Fig. 5b	Frezzing Time %	Vehicle vs. Propranolol	Vehicle: n = 12, Propranolol: n = 10	Two-tailed Student's t-test	t (20) = 0.088	p = 0.931
Supplementary Fig. 5c	Frezzing Time %	Vehicle vs. Propranolol	Vehicle: n = 12, Propranolol: n = 10	Two-way RM ANOVA	F (1, 20) = 0.362	p = 0.554
Supplementary Fig. 6a left	Exploration time (s)	WT vs. Arrb2fl/fl	WT: n = 12, Arrb2fl/fl: n = 15	Two-way RM ANOVA	F (1, 25) = 0.001	p = 0.972
Supplementary Fig. 6a right	Discrimination index			Two-tailed Student's t-test	t (25) = 0.055	p = 0.957
Supplementary Fig. 6b	Total distance	WT vs. Arrb2fl/fl	WT: n = 11, Arrb2fl/fl: n = 14	Two-tailed Student's t-test	t (23) = 1.949	p = 0.064
Supplementary Fig. 6c	Central distance/Total distance percentage			Two-tailed Student's t-test	t (23) = 1.229	p = 0.232
Supplementary Fig. 6d	Time in the central area			Two-tailed Student's t-test	t (23) = 1.429	p = 0.167
Supplementary Fig. 6e	Entries			Two-tailed Student's t-test	t (23) = 1.599	p = 0.123
Supplementary Fig. 6f	Time in open arm (s)	WT vs. Arrb2fl/fl		Two-tailed Student's t-test	t (23) = 1.136	p = 0.268
Supplementary Fig. 6g	Time in light box (s)	WT vs. Arrb2fl/fl		Two-tailed Student's t-test	t (23) = 0.340	p = 0.737
Supplementary Fig. 7a left	Exploration time (s)	mCherry/EGFP vs. ChR2/EGFP vs. ChR2/Cre vs. mCherry/Cre	mCherry/EGFP, n =12; ChR2/EGFP, n = 11; ChR2/Cre, n = 13; mCherry/Cre, n = 12	Two-way RM ANOVA	F (3,44) = 0.260	p = 0.854
Supplementary Fig. 7a right	Discrimination index			Kruskal-Wallis one-way ANOVA on Ranks	H = 0.721	p = 0.868
Supplementary Fig. 7b left	Exploration time (s)	mCherry/EGFP vs. ChR2/EGFP vs. ChR2/Cre vs. mCherry/Cre	mCherry/EGFP, n = 12; ChR2/EGFP, n = 13; ChR2/Cre, n = 13; mCherry/Cre, n = 12.	Two-way RM ANOVA	F (3,46) = 0.041	p = 0.989
Supplementary Fig. 7b right	Discrimination index			One-way ANOVA	F = 0.937	p = 0.431
Supplementary Fig. 7c left	Exploration time (s)	WT vs. Arrb2fl/fl	WT: n = 11, Arrb2fl/fl: n = 15	Two-way RM ANOVA	F (1,24) = 0.525	p = 0.476
Supplementary Fig. 7c right	Discrimination index			Two-tailed Student's t-test	t (24) = -0.585	p = 0.564
Supplementary Fig. 8a left	Exploration time (s)	Saline vs. CNO	Saline, n = 13; CNO, n = 15	Two-way RM ANOVA	F (1,26) = 0.086	p = 0.772
Supplementary Fig. 8a right	Discrimination index			Mann-Whitney U test	U = 96	p = 0.963
Supplementary Fig. 8b left	Exploration time (s)	EYFP/mCherry vs. EYFP/rM3Darr vs. eNpHR3.0/rM3Darr vs. eNpHR3.0/mCherry	EYFP/mCherry, n = 13; EYFP/rM3Darr, n = 12; eNpHR3.0/rM3Darr, n = 14; eNpHR3.0/mCherry, n = 13	Two-way RM ANOVA	F (3,48) = 0.772	p = 0.554
Supplementary Fig. 8b right	Discrimination index			Kruskal-Wallis one-way ANOVA on Ranks	H = 7.516	p = 0.057
Supplementary Fig. 8c left	Exploration time (s)	Saline vs. CNO	Saline, n = 12; CNO, n = 15	Two-way RM ANOVA	F (1,25) = 0.082	p = 0.777
Supplementary Fig. 8c right	Discrimination index			Two-tailed Student's t-test	t (25) = -0.514	p = 0.612
Supplementary Fig. 9a left	Exploration time (s)	Young vs. Aged	Young adult, n = 12; Aged, n = 11	Two-way RM ANOVA	F (1,21) = 0.221	p = 0.643
Supplementary Fig. 9a right	Discrimination index			Two-tailed Student's t-test	t (21) = -0.693	p = 0.496
Supplementary Fig. 9b left	Exploration time (s)	Saline vs. CNO	Saline, n = 11; CNO, n = 12	Two-way RM ANOVA	F (1,21) = 0.001	p = 0.972
Supplementary Fig. 9b right	Discrimination index			Two-tailed Student's t-test	t (21) = 0.345	p = 0.734
