# Supplementary material for: Noradrenergic consolidation of social recognition memory is mediated by β-arrestin–biased signaling in the mouse prefrontal cortex
Source: Commun Biol. 2022 Oct 17;5:1097. doi: 10.1038/s42003-022-04051-y (PMC9576713; doi:10.1038/s42003-022-04051-y)
Supplement: Supplementary file 5 — Supplementary Data 2 [file 42003_2022_4051_MOESM5_ESM.xlsx]

## Sheet: Sheet1
		Fig 1d				Fig 1f						Fig 1j				Fig 1l						Fig 1n					Fig 1o					Fig 2c				Fig 2f				Fig 2i						Fig 2j
		Exploration time (s)				Exploration time (s)						Exploration time (s)				Exploration time (s)						pERK/ERK (fold over basal)					pERK/ERK (fold over basal)				Number	Pixel number/EGFP+			Number	Pixel number/EGFP+				Exploration time (s)						Exploration time (s)
EYFP	Number	F	N	discrimination		F	N	discrimination		mCherry	Number	F	N	discrimination		F	N	discrimination		EYFP	Number	Homecage+Laser	Test+Laser		mCherry	Number	Homecage+Laser	Test+Laser		WT	1	51.0978		WT	1	9.16717		WT	Number	F	N	discrimination		WT	Number	F	N	discrimination
	1	38	137	0.565714		45	78	0.268293			1	18.37	42.2	0.393429		24.24	27.67	0.066076			1	0.741363	2.2809			1	1.21087	1.92426			2	49.5747			2	4.26966			1	60	131	0.371728			1	44	82	0.301587
	2	48	97	0.337931		59	113	0.313953			2	18.03	51.84	0.483899		20.25	27.35	0.14916			2	0.928789	1.58906			2	0.684959	2.28456			3	56.5542			3	5.83809			2	60	88	0.189189			2	51	79	0.215385
	3	16	76	0.652174		56	99	0.277419			3	32	135	0.616766		61.21	92.81	0.205168			3	0.895279	1.39257			3	1.015	1.28645			4	50.4958			4	10.1444			3	84	74	-0.0632911			3	66	106	0.232558
	4	33	53	0.232558		27	53	0.325			4	62	110	0.27907		48.69	58.29	0.089736			4	0.964609	1.91605			4	1.25154	2.74482											4	44	69	0.221239			4	49	68	0.162393
	5	86	27	-0.522124		31	44	0.173333			5	52.91	63.22	0.0887798		43.57	44.51	0.010672			5	0.994089	1.78745			5	0.837629	1.68142		Adrb1fl/fl	1	2.20901		Adrb2fl/fl	1	3.39401			5	27	29	0.0357143			5	57	62	0.0420168
	6	34	51	0.2		44	67	0.207207			6	68.92	80.51	0.0775614		65.89	50.12	-0.13594			6	1.13441	1.38899								2	2.36742			2	2.55402			6	19	51	0.457143			6	62	104	0.253012
	7	17	68	0.6		64	95	0.194969			7	65	109.21	0.253774		60.23	127.16	0.35717			7	1.34146	1.54554		ChR2	1	1.87684	2.15305			3	1.56834			3	0.701196			7	44	82	0.301587			7	24	44	0.294118
	8	29	28	-0.0175439		65	91	0.166667			8	39	44.3	0.0636255		50.68	79.21	0.219647								2	1.81651	2.01142			4	1.7299			4	1.47477			8	51	79	0.215385			8	68	143	0.35545
	9	11	30	0.463415		40	133	0.537572			9	44.09	148.79	0.542825		115.63	115.21	-0.00182		eNpHR3.0	1	1.05567	0.846284			3	1.31197	2.36251											9	66	106	0.232558			9	114	105	-0.0410959
	10	15	64	0.620253		52	113	0.369697			10	31.06	58.22	0.304211		46.95	27.73	-0.25736			2	1.0956	1.05612			4	2.17228	2.18665											10	48	114	0.407407			10	63	96	0.207547
	11	35	53	0.204545		44	51	0.0736842			11	75.76	115.41	0.207407		63.96	68.73	0.035948			3	0.726237	1.37644			5	1.48633	2.21809											11	57	105	0.296296			11	45	60	0.142857
	12	20	60	0.5		53	66	0.109244			12	75.13	96.15	0.122723		66.46	93.85	0.170856			4	0.843024	1.04034																12	42	84	0.333333			12	48	114	0.407407
											13	41	130	0.520468		59.36	91.08	0.210848			5	0.672354	0.987247																13	63	58	-0.0413223			13	57	105	0.296296
eNpHR3.0	1	45	20	-0.384615		60	65	0.04			14	99.64	116.88	0.0796231		88.97	78.98	-0.05948			6	0.678034	1.16968																						14	42	84	0.333333
	2	13	41	0.518519		71	95	0.144578													7	0.762683	1.16974															Adrb1fl/+	1	45	54	0.0909091			15	68	62	-0.0461538
	3	34	107	0.51773		77	96	0.109827		ChR2	1	14.04	49.06	0.554992		20.3	42.74	0.355964																					2	50	23	-0.369863
	4	82	100	0.0989011		66	19	-0.552941			2	29.15	88.68	0.505219		18.69	33.49	0.283634																					3	76	46	-0.245902		Adrb2fl/+	1	34	56	0.244444
	5	36	82	0.389831		27	22	-0.102041			3	41.76	163.56	0.59322		61.48	127.04	0.347762																					4	56	73	0.131783			2	67	72	0.0359712
	6	35	103	0.492754		38	35	-0.0410959			4	14.32	42.66	0.497367		38.43	38.97	0.00697674																					5	68	28	-0.416667			3	47	48	0.0105263
	7	28	108	0.588235		62	124	0.333333			5	50.99	112.8	0.377373		37.52	141	0.579655																					6	27	38	0.169231			4	25	80	0.52381
	8	27	106	0.593985		89	119	0.144231			6	53.67	128.39	0.410414		52.31	124.87	0.409527																					7	85	73	-0.0759494			5	58	128	0.376344
	9	55	156	0.478673		104	54	-0.316456			7	54.06	118.93	0.374993		53.93	118.5	0.374471																					8	37	36	-0.0136986			6	25	21	-0.0869565
	10	82	111	0.150259		98	85	-0.0710383			8	71.61	118.75	0.247636		79.26	121.22	0.209298																					9	40	54	0.148936			7	117	72	-0.238095
	11	51	112	0.374233		101	100	-0.00497512			9	85.6	124.84	0.186466		37.57	87.54	0.399409																					10	60	70	0.0769231			8	65	66	0.00763359
	12	42	75	0.282051		89	64	-0.163399			10	27.19	55.77	0.344503		48.12	95.6	0.330365																											9	82	155	0.308017
											11	64.88	91.9	0.172343		56.52	94.06	0.249303																				Adrb1fl/fl	1	95	51	-0.30137			10	54	96	0.28
											12	55.62	182.16	0.532173		67.27	103.11	0.210353																					2	81	53	-0.208955			11	28	32	0.0666667
																																							3	163	53	-0.509259			12	54	94	0.27027
																																							4	30	55	0.294118
																																							5	56	58	0.0175439		Adrb2fl/fl	1	38	58	0.208333
																																							6	58	128	0.376344			2	34	15	-0.387755
																																							7	50	25	-0.333333			3	96	64	-0.2
																																							8	113	56	-0.337278			4	102	57	-0.283019
																																							9	33	133	0.60241			5	22	62	0.47619
																																							10	50	30	-0.25			6	81	63	-0.125
																																							11	37	23	-0.233333			7	49	112	0.391304
																																													8	144	87	-0.246753
																																													9	67	72	0.0359712
																																													10	70	49	-0.176471
																																													11	87	87	0
		Fig 3c						Fig 3d						Fig 3f				Fig 3g					Fig 3h
		Exploration time (s)						Exploration time (s)					Number	Arrb2 mRNA Relative level				pERK/ERK (fold over basal)					Exploration time (s)
Vehicle	Number	F	N	discrimination		Vehicle	Number	F	N	discrimination		WT	1	1.00938		WT	Number	Control	Social		WT	Number	F	N	discrimination
	1	38	41	0.0379747			1	25	47	0.305556			2	0.964915			1	0.862534	1.54708			1	51	45	-0.0625
	2	11	17	0.214286			2	38	35	-0.0410959			3	0.938529			2	0.986842	1.57765			2	39	52	0.142857
	3	14	19	0.151515			3	16	31	0.319149			4	1.20871			3	0.908397	1.7423			3	35	37	0.0277778
	4	25	43	0.264706			4	9	32	0.560976			5	0.865871			4	0.990872	1.48268			4	50	87	0.270073
	5	9	20	0.37931			5	23	59	0.439024			6	1.13463			5	1.25136	1.87816			5	36	57	0.225806
	6	25	47	0.305556			6	40.49	58.98	0.185885			7	0.877958								6	10	17	0.259259
	7	38	35	-0.0410959			7	27.47	51.02	0.300038						Arrb2fl/fl	1	0.978587	1.06512			7	33	65	0.326531
	8	16	31	0.319149			8	55.19	94.96	0.264868		Arrb2fl/fl	1	0.585797			2	1.10547	1.3078			8	58	71	0.100775
	9	9	32	0.560976			9	42	29	-0.183099			2	0.731269			3	0.86378	1.13083			9	30	39	0.130435
	10	23	59	0.439024			10	59	56	-0.026087			3	0.464411			4	1.0368	1.31788			10	39	72	0.297297
	11	40.49	58.98	0.185885			11	46	51	0.0515464			4	0.794695			5	1.25765	1.38394			11	31	57	0.295455
	12	27.47	51.02	0.300038			12	33	41	0.108108			5	0.018396								12	77	73	-0.0266667
	13	55.19	94.96	0.264868									6	0.426975
	14	37	148	0.6		Carvedilol	1	20	91	0.63964			7	0.567316							Arrb2fl/fl	1	58	47	-0.104762
	15	33	41	0.108108			2	28	61	0.370787												2	22	34	0.214286
							3	26	38	0.1875												3	21	37	0.275862
Propranolol	1	24	14	-0.263158			4	37	52	0.168539												4	20	16	-0.111111
	2	12	24	0.333333			5	20	35	0.272727												5	39	47	0.0930233
	3	35	31	-0.0606061			6	19	40	0.355932												6	96	72	-0.142857
	4	19	27	0.173913			7	19	31	0.24												7	62	59	-0.0247934
	5	44	23	-0.313433			8	21.25	95.73	0.63669												8	62	75	0.0948905
	6	40	46	0.0697674			9	28.01	55	0.325142												9	45	63	0.166667
	7	26	27	0.0188679			10	26.94	27.27	0.00608744												10	74	67	-0.0496454
	8	26	28	0.037037			11	55.64	64.34	0.0725121												11	53	45	-0.0816327
	9	18	27	0.2			12	33.72	64.04	0.310147												12	54	26	-0.35
	10	54	31	-0.270588			13	35.66	50.09	0.16828												13	33	47	0.175
	11	44	60	0.153846			14	15.66	60.98	0.591336												14	43	54	0.113402
	12	34	40	0.0810811																		15	19	17	-0.0555556
	13	30	40	0.142857
		Fig 4c											Fig 4d											Fig 4e											Fig 4f											Fig 4h
		Exploration time (s)					Exploration time (s)						Exploration time (s)					Exploration time (s)						Exploration time (s)					Exploration time (s)						Exploration time (s)					Exploration time (s)						Exploration time (s)
mCherry+EGFP	Number	F	N	discrimination		Number	F	N	discrimination		mCherry+EGFP	Number	F	N	discrimination		Number	F	N	discrimination		mCherry+EGFP	Number	F	N	discrimination		Number	F	N	discrimination		mCherry+EGFP	Number	F	N	discrimination		Number	F	N	discrimination		WT	Number	F	N	discrimination
	1	27.2	51.92	-0.0096674	ChR2+Cre	1	61.8	30.09	-0.3451			1	68	77	0.0621	ChR2+Cre	1	40.82	24.55	-0.2489			1	130.55	128.05	-0.0096674	ChR2+Cre	1	72	97	0.1479			1	55.37	68.4	0.1053	ChR2+Cre	1	82.35	68.67	-0.0906			1	42.44	69.38	0.2409
	2	42.48	58.53	0.2129		2	27	30	0.0526			2	59	40	-0.1919		2	55.61	65.7	0.0832			2	91.5	141.01	0.2129		2	116	81	-0.1777			2	79.86	76.08	-0.0242		2	58.89	47.46	-0.1075			2	25.12	93.57	0.5767
	3	24.22	38.58	0.0027376		3	53	45	-0.0816			3	149	111	-0.1462		3	15.99	13.9	-0.0699			3	76.5	76.92	0.0027376		3	81	86	0.0299			3	46.48	51.69	0.0531		3	22.45	34.36	0.2096			3	70.71	84.53	0.089
	4	40.94	134.03	0.2449		4	67.34	48.54	-0.1622			4	94.29	110.1	0.0774		4	46.42	48.4	0.0209			4	57.75	95.2	0.2449		4	30	31	0.0164			4	32.56	36.72	0.06		4	78.92	120.84	0.2099			4	38.2	96.16	0.4314
	5	32.8	71.5	-0.0242		5	71.05	65.22	-0.0428			5	87.29	57.88	-0.2026		5	97.88	87.29	-0.0572			5	79.86	76.08	-0.0242		5	52	59	0.0631			5	46.54	57.71	0.1071		5	20.66	16.75	-0.1045			5	78.01	65.73	-0.0854
	6	32.94	119.34	0.2723		6	50.09	101.89	0.3408			6	82.68	171.7	0.3499		6	115.92	109.86	-0.0268			6	43.9	76.76	0.2723		6	62	58	-0.0333			6	46.95	58	0.1053		6	12.73	14.54	0.0664			6	42.72	146.47	0.5484
	7	57.45	89.96	0.2033		7	56.09	29.31	-0.3136			7	94.47	98.89	0.0229		7	35.72	42.73	0.0894			7	38.57	58.25	0.2033		7	121	62	-0.3224			7	38.57	58.25	0.2033		7	27.86	29.31	0.0254			7	101.86	161.01	0.225
	8	133.03	82.52	0.3913		8	67	75	0.0563			8	87.27	92.43	0.0287		8	76	68	-0.0556			8	57.76	132.01	0.3913		8	86.49	92.14	0.0316			8	86.95	78	-0.0543		8	29.49	37.62	0.1211			8	97.12	66.35	-0.1882
	9	103.82	111.9	0.5681		9	68.08	70.8	0.0196			9	70.47	107.95	0.2101		9	60.37	57.61	-0.0234			9	16.42	59.61	0.5681		9	60.95	112.49	0.2972			9	76.5	76.92	0.0027376		9	77.08	73.29	-0.0252			9	77.68	79.84	0.0137
	10	36.57	94.14	0.4854		10	148.49	102.07	-0.1853			10	27.75	25.75	-0.0374		10	79.94	97.69	0.0999			10	18.31	52.85	0.4854		10	96.36	75.08	-0.1241			10	18.31	52.85	0.4854		10	39.72	47.81	0.0924			10	28.11	40.76	0.1837
	11	86.1	95.57	0.3543		11	55	64	0.0756			11	67.71	104.17	0.2121		11	135.24	69.73	-0.3196			11	27.29	57.24	-0.0242		11	70.42	95.21	0.1497			11	69.12	65.85	-0.0242		11	96.88	72.6	-0.1433			11	42.47	65.62	0.2142
	12	65.24	120.94	0.1369		12	101	126	0.1101			12	92.42	47.08	-0.325		12	87.31	71.13	-0.1021			12	61.52	81.03	0.1369		12	87.8	99.67	0.0633			12	61.52	81.03	0.1369		12	62.17	59.73	-0.02
						13	61	37	-0.2449								13	69.59	88.92	0.1219								13	44.37	60.18	0.1512								13	62.5	75.12	0.0917		Arrb2fl/fl	1	28.11	70.8	0.4316
ChR2+EGFP	1	56.23	114.48	0.3412							ChR2+EGFP	1	48.44	138.35	0.4813							ChR2+EGFP	1	67	145	0.3679							ChR2+EGFP	1	31.13	72.2	0.3975								2	99.88	94.78	-0.0262
	2	30	95	0.52	mCherry+Cre	1	57	68.2	0.0895			2	12.69	27.86	0.3741	mCherry+Cre	1	32	38	0.0857			2	98	167	0.2604	mCherry+Cre	1	66.98	51.33	-0.1323			2	35.46	58.78	0.2475	mCherry+Cre	1	77.81	84.23	0.0396			3	43.31	35.02	-0.1058
	3	41.74	133.8	0.5244		2	114	72	-0.2258			3	70.16	113.81	0.2373		2	61	37	-0.2449			3	24	111	0.6444		2	83.12	119.12	0.178			3	50.43	58.49	0.074		2	67.01	50.93	-0.1363			4	121.79	62.1	-0.3246
	4	47.64	112.15	0.4037		3	81.27	64.23	-0.1171			4	27.82	88.01	0.5196		3	27	30	0.0526			4	55.2	47.65	-0.0734		3	50.87	85.81	0.2556			4	23.78	54.61	0.3933		3	84.66	76.01	-0.0538			5	44.62	29.55	-0.2032
	5	70.18	98.13	0.1661		4	42.71	100.24	0.4024			5	43.54	138.85	0.5226		4	114	72	-0.2258			5	24.84	42.51	0.2624		4	39.27	61.09	0.2174			5	85.74	119.03	0.1626		4	51.16	68.88	0.1476			6	57.91	108.09	0.3023
	6	11.97	117.04	0.8144		5	45.66	106.9	0.4014			6	53.85	106.37	0.3278		5	88	78	-0.0602			6	52.13	66.11	0.1182		5	63.85	77.42	0.0961			6	53.41	116.64	0.3718		5	63.37	76.67	0.095			7	55.21	49.8	-0.0515
	7	7.35	13.56	0.297		6	102.88	70.13	-0.1893			7	8.63	47.12	0.6904		6	64.84	92.47	0.1756			7	25.6	62.4	0.4182		6	184.54	90.97	-0.3396			7	45.88	120.27	0.4477		6	100.52	58.68	-0.2628			8	59.86	80.9	0.1495
	8	110.49	128.06	0.0737		7	39	81.86	0.3546			8	83.57	94.17	0.0596		7	97.76	94.62	-0.0163			8	52.52	156.48	0.4974		7	52.04	45.23	-0.07			8	46.83	54.58	0.0764		7	72.38	73.37	0.0067925			9	58.04	72.89	0.1134
	9	49.71	85.23	0.2632		8	95	51	-0.3014			9	78.92	72.24	-0.0442		8	138	134	-0.0147			9	60.65	85.24	0.1686		8	84.24	67.92	-0.1073			9	83.12	119.12	0.178		8	66.33	65.66	-0.0050761			10	53.71	28.39	-0.3084
	10	54.86	125.99	0.3933		9	81	53	-0.209			10	57.09	128.39	0.3844		9	20.3	19.89	-0.0102			10	41.62	103.94	0.4281		9	82	68	-0.0933			10	56.56	115.71	0.3434		9	39.09	54.27	0.1626			11	114.21	84.35	-0.1504
	11	67.28	124.98	0.3001		10	163	53	-0.5093			11	70	61.23	-0.0668		10	56.7	58.32	0.0141			11	40.15	61.44	0.2096		10	58	47	-0.1048			11	26.97	33.98	0.115		10	20.66	16.75	-0.1045			12	120.61	73.33	-0.2438
						11	138	134	-0.0147								11	58.41	108.17	0.2987			12	49.92	164.02	0.5333		11	22	34	0.2143			12	29.53	57.29	0.3197		11	70.18	90.2	0.1248			13	53.9	71.78	0.1423
						12	20.3	19.89	-0.0102								12	50.6	25.98	-0.3215			13	49.43	60.96	0.1044		12	77	73	-0.0267			13	80.9	116.06	0.1785		12	46.48	51.69	0.0531			14	62.57	95.36	0.2076
																																													15	45.71	52.55	0.0696
	Fig 5a									Fig 5b					Fig 5e				Fig 5f						Fig 5h											Fig 5j
	pERK/ERK (fold over basal)									pERK/ERK (fold over basal)					Exploration time (s)				Exploration time (s)						Exploration time (s)					Exploration time (s)						Exploration time (s)
Number	0 min	5 min	15 min	30 min	60 min	120 min			Number	﻿rM3Darr/ Scramble	﻿rM3Darr/ Arrb2-shRNA		Saline	Number	F	N	discrimination		F	N	discrimination			Number	F	N	discrimination		Number	F	N	discrimination			Number	F	N	discrimination
1	1.15392	1.40336	1.62353	1.53816	1.4619	1.18939		Saline	1	1.30061	1.34704			1	48	72	0.2		84.67	91.44	0.0384		mCherry+EGFP	1	48	48	0	rM3Drr+eNpHR3.0	1	67.4	87.74	0.1311		Saline	1	114.53	70.03	-0.2411
2	0.543086	0.805631	1.37729	1.55354	1.63217	1.50512			2	1.23622	1.30376			2	30	66	0.375		96.36	78.68	-0.101			2	21	47	0.3824		2	59.56	78.63	0.138			2	67.41	144.29	0.3632
3	0.783259	0.897731	1.81007	1.69141	1.7961	1.20192			3	1.07851	1.0906			3	89	68	-0.1338		43.17	64.8	0.2003			3	57	74	0.1298		3	56.63	79.39	0.1673			3	98.67	75.51	-0.133
4	1.24108	1.41307	1.45384	1.15098	0.919246	1.05021			4	0.420901	0.744526			4	48	66	0.1579		100.81	59.59	-0.257			4	41	61	0.1961		4	37.11	75.93	0.3434			4	74.35	89.59	0.093
5	0.95073	1.05926	1.44896	1.55234	1.54823	1.46349			5	1.05889	1.28403			5	89	72	-0.1056		51.91	87.69	0.2563			5	32	135	0.6168		5	71.78	66.69	-0.0368			5	62.36	92.95	0.197
6	1.31485	1.75645	2.18241	1.56163	1.5561	1.43903			6	0.904863	1.02433			6	80	68	-0.0811		73.33	84.26	0.0694			6	62	110	0.2791		6	64.58	72	0.0543			6	54.78	98.03	0.283
7	1.01308	1.55702	1.80677	1.70105	1.11326	1.28739								7	71	78	0.047		96.85	78.01	-0.1077			7	61	55	-0.0517		7	57.56	114.19	0.3297			7	51.22	61.28	0.0894
								CNO	1	1.7293	0.910142			8	82	62	-0.1389		31.51	45.73	0.1841			8	71	64	-0.0519		8	55.46	108.01	0.3215			8	99.18	70.55	-0.1687
									2	1.56467	1.54684			9	74	119	0.2332		69.33	82.24	0.0852			9	28.2	52.17	0.2982		9	27.09	57.64	0.3606			9	51.18	67.07	0.1344
									3	1.59415	1.10879			10	47	135	0.4835		70.25	52.86	-0.1413			10	45.96	75.87	0.2455		10	138.94	98.46	-0.1705			10	58.03	81.94	0.1708
									4	1.41075	1.40182			11	41	116	0.4777		87.31	71.13	-0.1021			11	71.29	139.11	0.3223		11	46.84	92.42	0.3273			11	56.22	47.29	-0.0863
									5	1.71064	1.05666			12	38	85	0.3821		79.94	97.69	0.0999			12	45	78	0.2683		12	112.12	82.28	-0.1535			12	113.52	72.47	-0.2207
									6	1.69056	1.1634			13	38	59	0.2165		135.24	69.73	-0.3196			13	59	113	0.314		13	52.6	95.81	0.2912
																													14	52.6	95.81	0.2912		CNO	1	52.49	69.17	0.1371
													CNO	1	101	110	0.0427		54.69	77.36	0.1717		mCherry+eNpHR3.0	1	110.17	73.99	-0.1965								2	56.5	133.13	0.4041
														2	71	85	0.0897		83.63	93.49	0.0557			2	83.24	110.35	0.14	rM3Darr+EYFP	1	33.88	67.6	0.3323			3	31.29	91.45	0.4901
														3	32	131	0.6074		60.79	92.94	0.2091			3	56.22	47.29	-0.0863		2	49.32	95.04	0.3167			4	37.91	134.41	0.56
														4	51	147	0.4848		58.52	70.02	0.0895			4	113.52	72.47	-0.2207		3	43.43	120	0.4685			5	70.7	104.27	0.1919
														5	47	52	0.0505		76.6	84.9	0.0514			5	135.47	112.12	-0.0943		4	54.9	97.79	0.2809			6	58.57	86.47	0.1924
														6	55	85	0.2143		68.25	49.28	-0.1614			6	58.03	81.94	0.1708		5	66.79	147.82	0.3776			7	59.61	105.35	0.2773
														7	26	74	0.48		60.79	100.39	0.2457			7	95.94	61.31	-0.2202		6	57.4	80.93	0.1701			8	49.32	138.77	0.4756
														8	64	115	0.2849		39.14	111.06	0.4788			8	62	124	0.3333		7	80.71	70.12	-0.0702			9	95.99	96.47	0.002494
														9	42	35	-0.0909		121.84	97.97	-0.1086			9	89	119	0.1442		8	55.3	164.36	0.4965			10	85.35	159.37	0.3025
														10	58	81	0.1655		98.51	100.68	0.0109			10	104	54	-0.3165		9	47.86	98.69	0.3468			11	28.88	60.66	0.3549
														11	58.4	130.76	0.3825		26.62	54.96	0.3474			11	98	85	-0.071		10	52.35	116.78	0.3809			12	44.49	64.4	0.1828
														12	55.92	104.31	0.302		42.96	91.22	0.3597			12	101	100	-0.0049751		11	39.36	86.36	0.3738			13	33.66	60.85	0.2877
														13	65.09	113.23	0.27		47.07	80.08	0.2596								12	42.16	82.3	0.3225			14	42.84	62.89	0.1896
														14	69.01	144.55	0.3537		51.07	94.24	0.2971								13	58.55	119.91	0.3438			15	56.12	95.1	0.2578
														15	52.49	69.17	0.1371		57.01	84.32	0.1932
		Fig 6b						Fig 6d
		Exploration time (s)						Exploration time (s)
	Number	F	N	discrimination			Number	F	N	discrimination
Young adult	1	48.42	74.3	0.2109		Saline	1	18.46	12.96	-0.175048
	2	68.39	94.9	0.1623			2	102.35	121.48	0.0854666
	3	45.33	74.89	0.2459			3	25.51	31.45	0.104284
	4	60.24	110.75	0.2954			4	76.4	67.92	-0.0587583
	5	38.342	61.658	0.2332			5	54.71	122.47	0.382436
	6	91.43	136.66	0.1983			6	35.28	25.71	-0.156911
	7	38.09	96.64	0.4346			7	63.07	24.23	-0.444903
	8	86.03	94.67	0.0478			8	16.12	35.68	0.377606
	9	42.47	65.62	0.2142			9	47.91	28.4	-0.255668
	10	76	68	-0.0556			10	49.01	43.88	-0.0552266
	11	40	71	0.2793			11	35.28	42.32	0.0907216
	12	37	100	0.4599
						CNO	1	16.12	17.15	0.0309588
Aged	1	9.98	17.13	0.2637			2	62.86	102.32	0.238891
	2	65.41	56.82	-0.0703			3	7.12	8.79	0.104965
	3	26.57	16.55	-0.2324			4	5.86	23.72	0.603786
	4	21.79	59.68	0.4651			5	48.57	62.96	0.129024
	5	47.58	83.14	0.272			6	31.49	79.63	0.433225
	6	125.31	41.96	-0.4983			7	43.35	123.05	0.478966
	7	64.49	53.32	-0.0948			8	36.01	58.56	0.238448
	8	75.97	75.1	-0.0057589			9	57.42	108.53	0.307984
	9	79.76	31.44	-0.4345			10	82.58	90.25	0.0443789
	10	19.19	24.99	0.1313			11	23.56	28.27	0.090874
	11	61.7	76.58	0.1076			12	14.52	49.21	0.544328
